# Supplementary material for: Pachychoroid-Related Pigment Epithelial Detachment Treated with Photodynamic Therapy
Source: Biomedicines. 2026 Mar 10;14(3):620. doi: 10.3390/biomedicines14030620 (PMC13024272; doi:10.3390/biomedicines14030620)
Supplement: Supplementary file 1 [file biomedicines-14-00620-s001.zip]

Archive with 1 entries (1 files):
- biomedicines-4171356-supplementary.pdf
